# Supplementary material for: Influence of Nursing Time and Staffing on Medication Errors: A Cross-Sectional Analysis of Administrative Data
Source: Nurs Rep. 2025 Jan 5;15(1):12. doi: 10.3390/nursrep15010012 (PMC11767928; doi:10.3390/nursrep15010012)
Supplement: Supplementary file 1 [file nursrep-15-00012-s001.zip]

Archive with 1 entries (1 files):
- nursrep-3303547-supplementary.pdf
